# Supplementary material for: Influence of Chronic Exposure to Exercise on Heart Rate Variability in Children and Adolescents Affected by Obesity: A Systematic Review and Meta-Analysis
Source: Int J Environ Res Public Health. 2021 Oct 21;18(21):11065. doi: 10.3390/ijerph182111065 (PMC8583488; doi:10.3390/ijerph182111065)
Supplement: Supplementary file 1 [file ijerph-18-11065-s001.zip]

Archive with 1 entries (1 files):
- ijerph-1340695-supplementary.pdf
